# Supplementary material for: Alternative Splicing of Serum Response Factor Reveals Isoform-Specific Remodeling in Cardiac Diseases
Source: Genes (Basel). 2025 Aug 11;16(8):947. doi: 10.3390/genes16080947 (PMC12385735; doi:10.3390/genes16080947)
Supplement: Supplementary file 1 [file genes-16-00947-s001.zip]

Archive with 5 entries (5 files):
- Corr_Script.R
- Go_Pathway_Plot_Script.R
- SRF_Heatmap.R
- UpsetScript.py
- Supplementary Table 1.pdf
