# Supplementary material for: Alternative Splicing of Serum Response Factor Reveals Isoform-Specific Remodeling in Cardiac Diseases
Source: Genes (Basel). 2025 Aug 11;16(8):947. doi: 10.3390/genes16080947 (PMC12385735; doi:10.3390/genes16080947)
Supplement: Supplementary file 1 [file genes-16-00947-s001.zip › Corr_Script.R]

library(readxl)
library(dplyr)
library(tibble)
library(reshape2)
library(ggpubr)
library(Hmisc)
library(tidyr)
library(ComplexHeatmap)
library(circlize)
library(ggplot2)
library(gridExtra)
library(writexl)
library(ggExtra)

# PRJNA198165
# PRJNA477855
# PRJNA678360

MAIN_GROUP = "COMBINED"

main_path = "/media/ali/linux/splicing2/splicing figures/Correlation_Network"

##------------------------------------------------------------------------------
dir_path = paste0(main_path, "/", 'data')
setwd(main_path)

splicing_factor_df = read.table("data/splicing_factor_processed.txt")
SPLICING_FACTOR_DF = data.frame(Splicing_Factors = unique(splicing_factor_df$V1))
splicing_factors = unique(c("SRF", splicing_factor_df$V1))


excel_files <- list.files(dir_path, pattern = "\\.xlsx$")


merged_df <- NULL
for (file in excel_files) {
  df <- data.frame(read_excel(paste0(dir_path, "/",file)))
  df = df[ , c("GeneID", "IJC_SAMPLE_1", "IJC_SAMPLE_2", "IncLevelDifference", "Type")]
  df <- df %>%
    mutate(abs_IncLevelDifference = abs(IncLevelDifference)) %>%
    group_by(GeneID) %>%
    slice_max(abs_IncLevelDifference, with_ties = FALSE) %>%
    ungroup() %>%
    select(-abs_IncLevelDifference)  
  file_name <- sub("\\.xlsx$", "", file)
  colnames(df) <- c("GeneID", paste0(file_name, "_", colnames(df)[-1]))
  if (is.null(merged_df)) {
    merged_df <- df
  } else {
    merged_df <- merge(merged_df, df, by = "GeneID", all = TRUE)
  }
}

merged_df[is.na(merged_df)] = 0


DF_INCDIFF_ALL = merged_df[, names(merged_df) == "GeneID"| grepl("IncLevelDifference", names(merged_df)) |grepl("Type", names(merged_df))]

expr_df_ijc <- merged_df[, names(merged_df) == "GeneID"| grepl("_IJC_", names(merged_df))]

split_data <- function(data, col_name) {
  df_split <- do.call(rbind, strsplit(as.character(data[[col_name]]), split = ","))
  df_split <- as.data.frame(df_split, stringsAsFactors = FALSE)
  colnames(df_split) <- paste0(col_name, "_", seq_len(ncol(df_split)))
  return(df_split)
}


# 3. Filter by matched_genes
df_filtered <- subset(expr_df_ijc, expr_df_ijc$GeneID %in% splicing_factors)
# 4. Split columns except GeneID
split_cols <- setdiff(colnames(df_filtered), "GeneID")
split_results <- lapply(split_cols, function(col) split_data(df_filtered, col))
final_df_splitted <- cbind(GeneID = df_filtered$GeneID, do.call(cbind, split_results))
final_df_splitted <- final_df_splitted %>%
  mutate(across(-GeneID, ~ log2(as.numeric(.) + 1)))

meta = data.frame(Sample = colnames(final_df_splitted)[-1])
meta_data <- meta %>%
  mutate(Group = ifelse(grepl("_IJC_SAMPLE_1", Sample), "HF", "NF"))
case_columns = subset(meta_data$Sample, meta_data$Group == "HF")


EXPRESSION_DF_CASE <- final_df_splitted[, c("GeneID",case_columns)]

write_xlsx(EXPRESSION_DF_CASE, "Expression_Matrix.xlsx")


EXPRESSION_DF_CASE <- column_to_rownames(EXPRESSION_DF_CASE, var = "GeneID")


# 6. Spearman correlation
sf_cor <- rcorr(as.matrix(t(EXPRESSION_DF_CASE)), type = "spearman")
cor_df <- as.data.frame(as.table(sf_cor$r))
p_df <- as.data.frame(as.table(sf_cor$P))

merged_df <- merge(cor_df, p_df, by = c("Var1", "Var2"))
colnames(merged_df) <- c("SRF", "SplicingFactor", "Correlation", "P_value")


# View(merged_df)
srf_df = subset(merged_df, merged_df$SRF == "SRF")

srf_sig = subset(srf_df, srf_df$Correlation > 0.4 & srf_df$P_value <=0.05)

edge_df = subset(merged_df, merged_df$SRF %in% c("SRF", as.vector(srf_sig$SplicingFactor)) & merged_df$SplicingFactor %in% c("SRF", as.vector(srf_sig$SplicingFactor)))


# edge_df_filtered = subset(edge_df, ((edge_df$Correlation > 0.4 | edge_df$Correlation < -0.4) & edge_df$P_value <= 0.05))

edge_df_filtered = subset(edge_df, ((edge_df$Correlation > 0.7 | edge_df$Correlation < -0.7) & edge_df$P_value <= 0.05) | edge_df$SRF == "SRF")

colnames(edge_df_filtered) = c("From", "To", "Corr", "Pval")

# Create an unordered pair identifier by sorting From and To
edge_df_filtered$pair_id <- apply(edge_df_filtered[, c("From", "To")], 1, function(x) paste(sort(x), collapse = "_"))
# Remove duplicated pairs regardless of order
edge_df_filtered <- edge_df_filtered[!duplicated(edge_df_filtered$pair_id), ]
edge_df_filtered$pair_id <- NULL

edge_df_filtered <- edge_df_filtered[edge_df_filtered$From != edge_df_filtered$To, ]
write.table(edge_df_filtered, "Edge_List.txt",sep = "\t", row.names = FALSE, quote = FALSE)


edge_df_filtered = subset(edge_df_filtered, edge_df_filtered$From == "SRF")


top_pairs = head(edge_df_filtered[order(edge_df_filtered$Corr, decreasing = TRUE), ], 6)
unique_top = unique(c(top_pairs$From,top_pairs$To))
EXPRESSION_MAT = EXPRESSION_DF_CASE[unique_top, ]


EXPRESSION_MAT_2 = rownames_to_column(EXPRESSION_MAT, var = "GeneID")


write_xlsx(EXPRESSION_MAT_2, "Regression_Top_Pairs.xlsx")


EXPRESSION_MAT = t(EXPRESSION_MAT)


# Initialize an empty list to store the plots
plots_list <- list()

# Loop over the pairs
for (i in 1:nrow(top_pairs)){
  g1 = as.character(top_pairs[i, "From"][1])
  g2 = as.character(top_pairs[i, "To"][1])
  
  data = data.frame(x = EXPRESSION_MAT[ , g1],
                    y = EXPRESSION_MAT[ , g2])
  cor_test <- cor.test(data$x, data$y)
  r_val <- round(cor_test$estimate, 2)
  p_val <- signif(cor_test$p.value, 2)
  
  # Create the plot
  p <- ggplot(data, aes(x = x, y = y)) +
    geom_point(size = 0.7) +
    geom_smooth(method = "lm", se = TRUE) +
    annotate("text", x = Inf, y = Inf, 
             label = paste0("r = ", r_val, ", p = ", p_val),
             hjust = 1.1, vjust = 1.5, size = 4) +
    labs(x = g1, y = g2) +
    theme_bw()
  plot = ggMarginal(p, type = "density", 
                    xparams = list(fill = "#ffae00"),
                    yparams = list(fill = "#00ad54"))
  # Add the plot to the list
  plots_list[[i]] <- plot
}

png("Corr_RegressionPlot.png", height = 10, width = 14, units = "in", res = 300)
grid.arrange(grobs = plots_list, ncol = 3, nrow = 2)
dev.off()
