# Supplementary material for: Alternative Splicing of Serum Response Factor Reveals Isoform-Specific Remodeling in Cardiac Diseases
Source: Genes (Basel). 2025 Aug 11;16(8):947. doi: 10.3390/genes16080947 (PMC12385735; doi:10.3390/genes16080947)
Supplement: Supplementary file 1 [file genes-16-00947-s001.zip › Go_Pathway_Plot_Script.R]

library(ggplot2)
library(dplyr)
library(stringr)

# PRJNA198165
# PRJNA477855
# PRJNA678360


#----------------------------------------------------------
path = "/media/ali/linux/splicing2/splicing figures/Plots_14_June/GO_Pathway_All_Combined"
#----------------------------------------------------------

TITLE = "PRJNA198165   PRJNA477855   PRJNA678360"


setwd(path)
BP_DF = read.csv("BP.csv", header = 1)
CC_DF = read.csv("CC.csv", header = 1)
MF_DF = read.csv("MF.csv", header = 1)
BP_SIG <- head(BP_DF[order(BP_DF$Enrichment.FDR), ], 10) ## selecte top 10 from each
CC_SIG <- head(CC_DF[order(CC_DF$Enrichment.FDR), ], 10)
MF_SIG <- head(MF_DF[order(MF_DF$Enrichment.FDR), ], 10)
BP_SIG$DB = "Biological Process"
CC_SIG$DB = "Cellular Component"
MF_SIG$DB = "Molecular Function"
GO_MERGED = rbind(BP_SIG, CC_SIG, MF_SIG)

GO_MERGED <- GO_MERGED %>%
  mutate(Pathway = str_replace(Pathway, "(GO:[^ ]+) (.+)", "\\2 (\\1)"))
GO_MERGED$Label = paste(GO_MERGED$nGenes, GO_MERGED$Pathway.Genes, sep = "/")
GO_MERGED$DB <- factor(GO_MERGED$DB)
GO_MERGED <- GO_MERGED[order(GO_MERGED$Enrichment.FDR, decreasing = TRUE), ]
GO_MERGED$Pathway <- factor(GO_MERGED$Pathway, levels = GO_MERGED$Pathway[order(GO_MERGED$DB, decreasing = FALSE)])

png("GO_Barplot.png", height = 6, width = 12, units = "in", res = 300)
ggplot(GO_MERGED, aes(x = Pathway, y = -log10(Enrichment.FDR), fill = DB)) +
  geom_bar(stat = "identity", aes(alpha = Fold.Enrichment)) +
  geom_hline(yintercept = -log10(0.05), linetype = "dashed", linewidth = 0.5, color = "black")+
  coord_flip() +
  labs(title = TITLE ,x = "Terms", y = "-log10(Adjusted P-Value)") +
  theme_bw() +
  theme(axis.text = element_text(size = 10, face = "bold", color = "black"),
        title = element_text(size = 12, face = "bold", color = "black"),
        panel.border = element_blank(),
        panel.grid.major = element_blank(),
        panel.grid.minor = element_blank(),
        legend.position = "bottom",  
        legend.box = "horizontal",
        plot.title = element_text(size = 11, face = "bold", color = "black")) +
  facet_wrap(~ DB, scales = "free_y", ncol = 1, strip.position = "left") +
  geom_text(aes(x = Pathway, y = (-log10(Enrichment.FDR)) + 0.5, label = Label, color = Fold.Enrichment), 
            position = position_stack(vjust = 1), 
            size = 3, fontface = "bold") +
  scale_color_gradient(low = "gray", high = "black") +
  guides(fill = "none", col = "none")
dev.off()


##---------------------------------------------------------------------
# Kegg

KEGG_DF = read.csv("KEGG.csv", header = 1)
KEGG_DF <- head(KEGG_DF[order(KEGG_DF$Enrichment.FDR), ], 20) ## select top 20
KEGG_DF$Label = paste(KEGG_DF$nGenes, KEGG_DF$Pathway.Genes, sep = "/")

KEGG_DF <- KEGG_DF %>%
  mutate(Pathway = str_replace(Pathway, "(Path:[^ ]+) (.+)", "\\2 (\\1)"))

KEGG_DF$Pathway <- factor(KEGG_DF$Pathway, levels = KEGG_DF$Pathway[order(KEGG_DF$Enrichment.FDR, decreasing = TRUE)])
png("KEGG_Barplot.png", height = 6, width = 12, units = "in", res = 300)
ggplot(KEGG_DF, aes(x = Pathway, y = -log10(Enrichment.FDR), fill = Fold.Enrichment)) +
  geom_bar(stat = "identity",width = 0.7, aes(alpha = Fold.Enrichment))+
  geom_hline(yintercept = -log10(0.05), linetype = "dashed", linewidth = 0.5, color = "black")+
  coord_flip()+
  geom_text(aes(x = Pathway, y = (-log10(Enrichment.FDR)) + 0.2, label = Label, color = Fold.Enrichment), 
            position = position_stack(vjust = 1), 
            size = 3, fontface = "bold")+
  labs(title = TITLE, x = "Kegg Pathways", y = "-log10(Adjusted P-Value)") +
  theme_bw() +
  theme(axis.text = element_text(size = 10, face = "bold", color = "black"),
        title = element_text(size = 12, face = "bold", color = "black"),
        panel.border = element_blank(),
        panel.grid.major = element_blank(),
        panel.grid.minor = element_blank(),
        legend.position = "bottom",  
        legend.box = "horizontal",
        plot.title = element_text(size = 11, face = "bold", color = "black"))+
  scale_fill_gradient(low = "skyblue", high = "blue") +
  scale_color_gradient(low = "gray", high = "black") +
  guides(fill = "none", col = "none")
dev.off()
