# Supplementary material for: Alternative Splicing of Serum Response Factor Reveals Isoform-Specific Remodeling in Cardiac Diseases
Source: Genes (Basel). 2025 Aug 11;16(8):947. doi: 10.3390/genes16080947 (PMC12385735; doi:10.3390/genes16080947)
Supplement: Supplementary file 1 [file genes-16-00947-s001.zip › SRF_Heatmap.R]

library(tibble)
library(readxl)
library(dplyr)
library(ComplexHeatmap)
library(tidyr)
library(stringr)
library(circlize)

main_path = "/media/ali/linux/splicing2/splicing figures/SRF_Heatmap"

# "PRJNA198165"
# "PRJNA477855"
# "PRJNA678360"

SAMPLE = "PRJNA678360"

##------------------------------------------------------------------------------
dir_path = paste0(main_path, "/", 'data')
setwd(main_path)
excel_files <- list.files(dir_path, pattern = "\\.xlsx$")
excel_files_grp = excel_files[grepl(SAMPLE, excel_files)]

# merged_df <- data.frame(Event = c("MXE","A3SS", "SE","RI", "A5SS"))
merged_df = NULL
for (file in excel_files_grp) {
  df = read_excel(file.path(dir_path, file), sheet = "all_event_SRF")
  df = df[, c("Type", "IncLevelDifference")]
  df$Type <- sub("\\..*", "", df$Type)
  df <- df %>%
    group_by(Type) %>%
    summarise(IncLevelDifference = mean(IncLevelDifference), .groups = "drop")
  file_name <- sub("\\.xlsx$", "", file)
  colnames(df) <- c("Event", file_name)
  if (is.null(merged_df)) {
    merged_df <- df
  } else {
    merged_df <- merge(merged_df, df, by = "Event", all = TRUE)
  }
}


merged_df[is.na(merged_df)] <- 0

colnames(merged_df) <- sapply(strsplit(colnames(merged_df), "_"), function(x) {
  if (length(x) > 1) {
    paste(x[-1], collapse = "_")  #
  } else {
    x  
  }
})

merged_df = column_to_rownames(merged_df, var = "Event")
mat = as.matrix(merged_df)

dir.create("SRF_Heatmap")

png(paste0("SRF_Heatmap/",SAMPLE, "_SRF_INC_LEVEL_Heatmap.png"), height = 6, width = 6, units = "in", res = 300)
Heatmap(mat,
        name = "SRF-Inc-Diference",
        col = colorRamp2(c(-0.1, 0, 0.1), c("blue", "#f9f9f9", "#ff0000")),
        cluster_rows = FALSE,
        cluster_columns = FALSE)
dev.off()


# merged_df <- data.frame(Event = c("MXE","A3SS", "SE","RI", "A5SS"))
merged_df = NULL
for (file in excel_files) {
  df = read_excel(file.path(dir_path, file), sheet = "all_event_SRF")
  df = df[, c("Type", "IncLevelDifference")]
  df$Type <- sub("\\..*", "", df$Type)
  df <- df %>%
    group_by(Type) %>%
    summarise(IncLevelDifference = mean(IncLevelDifference), .groups = "drop")
  file_name <- sub("\\.xlsx$", "", file)
  colnames(df) <- c("Event", file_name)
  if (is.null(merged_df)) {
    merged_df <- df
  } else {
    merged_df <- merge(merged_df, df, by = "Event", all = TRUE)
  }
}

merged_df[is.na(merged_df)] <- 0
merged_df = column_to_rownames(merged_df, var = "Event")
mat = as.matrix(merged_df)
png(paste0("SRF_Heatmap/Combined_SRF_INC_LEVEL_Heatmap.png"), height = 6, width = 8, units = "in", res = 300)
Heatmap(t(mat),
        name = "SRF-Inc-Diference",
        col = colorRamp2(c(-0.1, 0, 0.1), c("blue", "#f9f9f9", "#ff0000")),
        cluster_rows = FALSE,
        cluster_columns = FALSE
        # cell_fun = function(j, i, x, y, width, height, fill) {
        #   grid.rect(
        #     x = x, y = y,
        #     width = width,
        #     height = height,
        #     gp = gpar(col = "gray", fill = "NA", lwd = 5)
        #   )
        # }
        )
dev.off()


merged_df = as.data.frame(t(merged_df))
merged_df = rownames_to_column(merged_df, var = "Sample")
merged_df$Sample <- sapply(strsplit(merged_df$Sample, "_"), function(x) {
  paste(x[-1], collapse = "_")
})

merged_df <- merged_df %>%
  group_by(Sample) %>%
  summarise(across(where(is.numeric), mean), .groups = "drop")
merged_df = column_to_rownames(merged_df, var = "Sample")

mat = as.matrix(merged_df)
png(paste0("SRF_Heatmap/Combined_SRF_INC_LEVEL_Heatmap_2.png"), height = 6, width = 8, units = "in", res = 300)
Heatmap(mat,
        name = "SRF-Inc-Diference",
        col = colorRamp2(c(-0.1, 0, 0.1), c("blue", "#f9f9f9", "#ff0000")),
        cluster_rows = FALSE,
        cluster_columns = FALSE)
dev.off()


#----------------------------------------
