# Supplementary material for: Alternative Splicing of Serum Response Factor Reveals Isoform-Specific Remodeling in Cardiac Diseases
Source: Genes (Basel). 2025 Aug 11;16(8):947. doi: 10.3390/genes16080947 (PMC12385735; doi:10.3390/genes16080947)
Supplement: Supplementary file 1 [file genes-16-00947-s001.zip › UpsetScript.py]

import os
import pandas as pd
import numpy as np
import matplotlib.pyplot as plt
from upsetplot import from_memberships, UpSet
from itertools import chain, combinations
from PIL import Image

sample_dir = "/media/ali/linux/splicing2/splicing figures/UPSET_Execution/data/PRJNA198165"


Sample = os.path.basename(sample_dir)
dfs = {}
for condition in os.listdir(sample_dir):
    cond_dir = os.path.join(sample_dir, condition)
    file_path = os.path.join(cond_dir, "All_Event.xlsx")
    if os.path.exists(file_path):
        try:
            df = pd.read_excel(file_path, sheet_name="all_event_SRF")
            df['Type'] = df['Type'].astype(str).str.split('.').str[0]
            dfs[condition] = df
        except Exception as e:
            print(f"Failed reading {file_path}: {e}")

type_sets = {k: set(df['Type']) for k, df in dfs.items()}
type_counts = {k: df['Type'].count() for k, df in dfs.items()}

def all_combinations(keys):
    return chain.from_iterable(combinations(keys, r) for r in range(1, len(keys)+1))

memberships, values = [], []

for combo in all_combinations(type_sets.keys()):
    intersect = set.intersection(*(type_sets[c] for c in combo))
    if intersect:
        memberships.append(list(combo))
        values.append(len(intersect))
fig = plt.figure(figsize=(26, 20), dpi=1000)
up_data = from_memberships(memberships, data=values)
upset = UpSet(up_data, show_counts=True, facecolor="darkblue", other_dots_color="gray")
upset.style_categories(categories=list(dfs.keys()), bar_facecolor="#EC5800")
upset.plot(fig=fig)
plt.grid(False)
plt.savefig(f"{Sample}_UpSet_Plot.png", bbox_inches='tight', pad_inches=0.1, dpi = 1000)
plt.close()
print(f"[✔] Saved UpSet plot: {Sample}_UpSet_Plot.png")


# Pie chart
labels = list(type_counts.keys())
sizes = list(type_counts.values())
colors = plt.get_cmap('tab10').colors[:len(labels)]  # ✅ Fixed here

fig, ax = plt.subplots(figsize=(8, 8))
wedges, _ = ax.pie(sizes, startangle=140, colors=colors)
legend_labels = [f"{label}: {count}" for label, count in zip(labels, sizes)]
ax.legend(wedges, legend_labels, title="Groups", loc="center left", bbox_to_anchor=(1, 0.5), fontsize=20, title_fontsize=24)
plt.axis('equal')
plt.tight_layout()
plt.savefig(f"{Sample}_PieChart.png", dpi=1000)
plt.close()
print(f"[✔] Saved pie chart: {Sample}_PieChart.png")


# Dot plot
counts_dfs = []
for cond, df in dfs.items():
    cond_counts = df['Type'].value_counts().reset_index()
    cond_counts.columns = ['Type', cond]
    counts_dfs.append(cond_counts)

merged_counts = counts_dfs[0]
for df_next in counts_dfs[1:]:
    merged_counts = pd.merge(merged_counts, df_next, on='Type', how='outer')

merged_counts = merged_counts.fillna(0)
merged_counts.iloc[:, 1:] = merged_counts.iloc[:, 1:].astype(int)

all_types = ['A5SS', 'SE', 'A3SS', 'RI', 'MXE']
merged_counts = merged_counts.set_index('Type')
for t in all_types:
    if t not in merged_counts.index:
        merged_counts.loc[t] = [0] * len(dfs)
merged_counts = merged_counts.reset_index().sort_values(by='Type')

data = merged_counts.set_index('Type').T
row_labels = list(data.index)
col_labels = list(data.columns)
rows, cols = data.shape

fig, ax = plt.subplots(figsize=(len(col_labels)*1.6, len(row_labels)))
max_val = data.to_numpy().max()
for i in range(rows):
    for j in range(cols):
        val = int(data.iloc[i, j])
        color = plt.cm.YlGnBu(val / max_val) if max_val > 0 else 'lightgrey'
        ax.scatter(j, i, s=1800, color=(*color[:3], 0.7), edgecolors='white')
        ax.text(j, i, str(val), ha='center', va='center', color='black', fontsize=24)

ax.set_xticks(range(cols))
ax.set_xticklabels(col_labels, rotation=90, fontsize = 20)
ax.set_yticks(range(rows))
ax.set_yticklabels(row_labels, fontsize = 20)
ax.set_xlim(-0.5, cols - 0.5)
ax.set_ylim(-0.5, rows - 0.5)
ax.invert_yaxis()
for spine in ['top', 'right', 'left', 'bottom']:
    ax.spines[spine].set_visible(False)
plt.tight_layout()
plt.savefig(f"{Sample}_Dotplot.png", dpi=1000)
plt.close()
print(f"[✔] Saved dotplot: {Sample}_Dotplot.png")
